# Supplementary material for: Small RNA Deep Sequencing Identifies a Unique miRNA Signature Released in Serum Exosomes in a Mouse Model of Sjögren's Syndrome
Source: Front Immunol. 2020 Jul 17;11:1475. doi: 10.3389/fimmu.2020.01475 (PMC7396589; doi:10.3389/fimmu.2020.01475)
Supplement: Supplementary file 2 [file Data_Sheet_2.xlsx]

## Sheet: Sheet1
	Whole genome mm10 (Bowtie)							miRGrep
	Gencode primary GRCm38 (featureCounts)
Sample ID	pre	rRNA	lncRNA	snRNA	snoRNA	scaRNA	Total	Mature miRNA	piRNA
	mirna
N1	318327	676237	776674	24507	6066	470	1802281	217302	376931
N2	1016375	1622035	1959601	61225	17458	1170	4677864	690950	711308
N3	284848	191858	295180	1926	8102	305	782219	207677	145113
N4	1671998	488827	765911	20435	12137	1027	2960335	1301840	389208
N5	137166	246737	355721	2610	4328	258	746820	89614	164174
B1	1765543	863856	1121746	8662	8567	715	3769089	1322082	383467
B2	270562	580068	705545	12206	7734	275	1576390	182109	384545
B3	408015	1316042	1517483	55577	11547	628	3309292	286554	787786
B4	562897	393866	576291	5063	16827	899	1555843	435244	288629
B5	422418	191561	329113	1453	1386	86	946017	338684	37871
